# Supplementary material for: The Discovery of a New Mimivirus Isolate in Association with Virophage-Transpoviron Elements in Brazil Highlights the Main Genomic and Evolutionary Features of This Tripartite System
Source: Viruses. 2022 Jan 21;14(2):206. doi: 10.3390/v14020206 (PMC8877843; doi:10.3390/v14020206)
Supplement: Supplementary file 1 [file viruses-14-00206-s001.zip]

Archive with 2 entries (2 files):
- viruses-1532156-supplementary figures.pdf
- viruses-1532156-supplementary tables.pdf
